# Supplementary material for: Short-term tissue decomposition alters stable isotope values and C:N ratio, but does not change relationships between lipid content, C:N ratio, and Δδ13C in marine animals
Source: PLoS One. 2018 Jul 18;13(7):e0199680. doi: 10.1371/journal.pone.0199680 (PMC6051570; doi:10.1371/journal.pone.0199680)
Supplement: S2 File — (XLSX) [file pone.0199680.s002.xlsx]

## Sheet: Exp 1
FCM	species	time.after.death	air.ice	unique.id	dN	dC	pcN	pcC	C.to.N
fish	Cephalopholis.boenak	1	ice	9	16.1654	-14.2355	14.23	46.65	3.27829
fish	Cephalopholis.boenak	1	ice	10	15.5462	-14.2655	12.83	40.93	3.19018
fish	Cephalopholis.boenak	1	ice	11	15.2698	-14.6882	13.67	44.46	3.25238
fish	Cephalopholis.boenak	1	ice	12	15.7686	-15.1034	13.42	44.23	3.29583
fish	Cephalopholis.boenak	1	air	13	15.3838	-14.7515	13.73	45.01	3.27822
fish	Cephalopholis.boenak	1	air	14	15.3807	-15.0964	14.07	45.33	3.22175
fish	Cephalopholis.boenak	1	air	15	16.8664	-13.1665	13.93	44.36	3.18449
fish	Cephalopholis.boenak	1	air	16	NA	NA	NA	NA	NA
fish	Cephalopholis.boenak	31	ice	9	15.9754	-14.3805	14.44	46.7	3.23407
fish	Cephalopholis.boenak	31	ice	10	15.5527	-15.2818	13.8	47.38	3.43333
fish	Cephalopholis.boenak	31	ice	11	15.3911	-14.2215	14.3	43.47	3.03986
fish	Cephalopholis.boenak	31	ice	12	15.8445	-14.9763	14.5	46.01	3.1731
fish	Cephalopholis.boenak	31	air	13	15.6764	-14.6157	13.89	45.11	3.24766
fish	Cephalopholis.boenak	31	air	14	15.2196	-14.7685	13.92	44.33	3.18463
fish	Cephalopholis.boenak	31	air	15	16.9666	-13.0485	13.89	44.25	3.18575
fish	Cephalopholis.boenak	31	air	16	16.2549	-14.2765	14.34	46.17	3.21967
fish	Cephalopholis.boenak	59	ice	9	16.0854	-13.9464	14.35	45.52	3.17213
fish	Cephalopholis.boenak	59	ice	10	15.4338	-14.6879	14.37	46.03	3.2032
fish	Cephalopholis.boenak	59	ice	11	15.2791	-14.5708	13.35	44.05	3.29963
fish	Cephalopholis.boenak	59	ice	12	15.7069	-14.9003	14.07	44.85	3.18763
fish	Cephalopholis.boenak	59	air	13	15.9314	-14.3738	12.45	40.79	3.27631
fish	Cephalopholis.boenak	59	air	14	15.4972	-14.8899	13.86	44.92	3.24098
fish	Cephalopholis.boenak	59	air	15	16.7601	-13.2967	13.37	43.67	3.26627
fish	Cephalopholis.boenak	59	air	16	16.8694	-14.43	13.13	43.88	3.34196
fish	Cephalopholis.boenak	93.5	ice	9	16.1864	-14.2062	13.33	43.4	3.25581
fish	Cephalopholis.boenak	93.5	ice	10	15.8156	-14.7095	14.36	46.23	3.21936
fish	Cephalopholis.boenak	93.5	ice	11	15.2711	-14.9007	14.33	47.22	3.29518
fish	Cephalopholis.boenak	93.5	ice	12	15.4535	-14.8408	13.7	43.8	3.19708
fish	Cephalopholis.boenak	93.5	air	13	16.4251	-14.5235	11.94	39.61	3.31742
fish	Cephalopholis.boenak	93.5	air	14	15.85	-15.0424	13.34	43.79	3.28261
fish	Cephalopholis.boenak	93.5	air	15	17.276	-13.2308	13.38	43.57	3.25635
fish	Cephalopholis.boenak	93.5	air	16	17.0895	-14.3171	11.17	38.83	3.47628
fish	Cephalopholis.boenak	120	ice	9	16.1697	-14.4399	13.82	45.5	3.29233
fish	Cephalopholis.boenak	120	ice	10	15.715	-14.7637	14.51	46.4	3.19779
fish	Cephalopholis.boenak	120	ice	11	15.2868	-14.564	13.54	43.47	3.21049
fish	Cephalopholis.boenak	120	ice	12	15.7478	-15.067	14.06	45.88	3.26316
fish	Cephalopholis.boenak	120	air	13	16.3367	-14.722	12.11	41.66	3.44013
fish	Cephalopholis.boenak	120	air	14	15.7638	-14.9788	11.83	38.59	3.26205
fish	Cephalopholis.boenak	120	air	15	17.1948	-13.2083	13.3	43.53	3.27293
fish	Cephalopholis.boenak	120	air	16	17.0373	-14.4355	11.82	40.82	3.45347
fish	Siganus.canaliculatus	1	ice	1	11.5868	-19.9324	12.1	44.3	3.66116
fish	Siganus.canaliculatus	1	ice	2	11.7243	-17.1845	14.23	44.88	3.1539
fish	Siganus.canaliculatus	1	ice	3	12.8336	-17.9842	14.54	46.12	3.17194
fish	Siganus.canaliculatus	1	ice	4	11.6649	-19.1876	12.86	44.43	3.4549
fish	Siganus.canaliculatus	1	air	5	12.131	-19.3786	12.15	48.49	3.99095
fish	Siganus.canaliculatus	1	air	6	12.0914	-17.5228	13.97	44.48	3.18397
fish	Siganus.canaliculatus	1	air	7	12.13	-18.9126	13	46.84	3.60308
fish	Siganus.canaliculatus	1	air	8	12.2918	-18.0208	13.55	43.39	3.20221
fish	Siganus.canaliculatus	31	ice	1	11.6297	-19.1947	14.42	46.81	3.24619
fish	Siganus.canaliculatus	31	ice	2	11.7199	-17.3686	14.25	45.31	3.17965
fish	Siganus.canaliculatus	31	ice	3	12.4254	-17.8954	14.64	46.31	3.16325
fish	Siganus.canaliculatus	31	ice	4	11.5499	-18.6765	13.93	45.19	3.24408
fish	Siganus.canaliculatus	31	air	5	12.2355	-17.9588	14.15	46.81	3.30813
fish	Siganus.canaliculatus	31	air	6	12.3842	-17.6583	14.08	45.19	3.20952
fish	Siganus.canaliculatus	31	air	7	12.0948	-18.4914	13.9	45.51	3.2741
fish	Siganus.canaliculatus	31	air	8	12.3298	-17.9521	13.87	44.3	3.19394
fish	Siganus.canaliculatus	60	ice	1	11.761	-19.1259	14.03	45.83	3.26657
fish	Siganus.canaliculatus	60	ice	2	11.7152	-17.2773	14.7	45.72	3.1102
fish	Siganus.canaliculatus	60	ice	3	12.7575	-17.8665	14.36	45.76	3.18663
fish	Siganus.canaliculatus	60	ice	4	11.6362	-18.7835	13.94	44.38	3.18364
fish	Siganus.canaliculatus	60	air	5	12.668	-17.9789	12.5	41.76	3.3408
fish	Siganus.canaliculatus	60	air	6	12.4094	-17.8506	12.48	40.96	3.28205
fish	Siganus.canaliculatus	60	air	7	12.5133	-18.4758	12.89	42.16	3.27075
fish	Siganus.canaliculatus	60	air	8	12.549	-18.0948	13.34	42.99	3.22264
fish	Siganus.canaliculatus	94.5	ice	1	11.831	-19.0698	14.25	45.92	3.22246
fish	Siganus.canaliculatus	94.5	ice	2	11.8025	-17.2333	14.59	45.54	3.12132
fish	Siganus.canaliculatus	94.5	ice	3	12.862	-17.8395	14.08	45.09	3.20241
fish	Siganus.canaliculatus	94.5	ice	4	11.7998	-18.8771	13.5	44.48	3.29481
fish	Siganus.canaliculatus	94.5	air	5	13.1864	-18.0501	12.12	40.93	3.37706
fish	Siganus.canaliculatus	94.5	air	6	14.229	-17.8735	12.1	40.19	3.32149
fish	Siganus.canaliculatus	94.5	air	7	13.1225	-18.7083	10.8	38.01	3.51944
fish	Siganus.canaliculatus	94.5	air	8	12.9574	-18.0541	12.79	42.28	3.30571
fish	Siganus.canaliculatus	120	ice	1	11.7756	-18.93	14.03	44.65	3.18247
fish	Siganus.canaliculatus	120	ice	2	11.9056	-17.2975	14.74	47.12	3.19674
fish	Siganus.canaliculatus	120	ice	3	12.7964	-17.9364	14.59	45.81	3.13982
fish	Siganus.canaliculatus	120	ice	4	11.7564	-18.5973	14.04	45.48	3.23932
fish	Siganus.canaliculatus	120	air	5	13.2468	-18.0713	10.68	37.65	3.52528
fish	Siganus.canaliculatus	120	air	6	13.1158	-17.8318	10.995	37.905	3.44748
fish	Siganus.canaliculatus	120	air	7	13.1012	-18.3344	11.12	37.89	3.40737
fish	Siganus.canaliculatus	120	air	8	13.384	-18.1665	11.18	38.17	3.41413
crustacea	Miyakea.nepa	2	ice	33	11.7089	-14.7007	13.2	41.02	3.10758
crustacea	Miyakea.nepa	2	ice	34	11.2278	-14.7881	12.97	40.24	3.10254
crustacea	Miyakea.nepa	2	ice	35	11.8489	-14.3225	13.11	40.26	3.07094
crustacea	Miyakea.nepa	2	ice	36	11.5513	-14.7463	13.3	41.79	3.14211
crustacea	Miyakea.nepa	2	air	37	12.4128	-14.7428	12.82	40.92	3.19189
crustacea	Miyakea.nepa	2	air	38	11.966	-15.2517	12.2	38.33	3.1418
crustacea	Miyakea.nepa	2	air	39	11.9962	-14.6714	13.15	41.54	3.15894
crustacea	Miyakea.nepa	2	air	40	12.7095	-15.6526	13.44	43.17	3.21205
crustacea	Miyakea.nepa	30.5	ice	33	11.8607	-14.9994	12.77	41.22	3.22788
crustacea	Miyakea.nepa	30.5	ice	34	11.7557	-15.572	12.84	41.65	3.24377
crustacea	Miyakea.nepa	30.5	ice	35	12.5074	-14.6702	11.98	39	3.25543
crustacea	Miyakea.nepa	30.5	ice	36	11.9425	-14.9531	11.96	38.65	3.23161
crustacea	Miyakea.nepa	30.5	air	37	12.9556	-15.6261	11.06	39.91	3.6085
crustacea	Miyakea.nepa	30.5	air	38	12.8848	-15.6153	11.63	39.76	3.41874
crustacea	Miyakea.nepa	30.5	air	39	12.5634	-15.5082	11.18	38.76	3.46691
crustacea	Miyakea.nepa	30.5	air	40	13.8633	-15.7572	11.74	40.32	3.43441
crustacea	Miyakea.nepa	58.5	ice	33	12.0178	-15.0948	12.79	40.61	3.17514
crustacea	Miyakea.nepa	58.5	ice	34	11.6344	-15.0367	13.61	43.19	3.1734
crustacea	Miyakea.nepa	58.5	ice	35	12.2158	-14.804	12.6	39.35	3.12302
crustacea	Miyakea.nepa	58.5	ice	36	11.9903	-15.0474	13.62	42.9	3.14978
crustacea	Miyakea.nepa	58.5	air	37	13.1065	-15.689	10.56	37.89	3.58807
crustacea	Miyakea.nepa	58.5	air	38	12.7058	-16.1431	10.48	38.04	3.62977
crustacea	Miyakea.nepa	58.5	air	39	12.6269	-15.1755	11.47	38.16	3.32694
crustacea	Miyakea.nepa	58.5	air	40	13.7472	-15.7657	11.58	39.15	3.38083
crustacea	Miyakea.nepa	93	ice	33	11.9723	-15.318	13.01	41.25	3.17064
crustacea	Miyakea.nepa	93	ice	34	11.7992	-14.9905	12.93	41.38	3.20031
crustacea	Miyakea.nepa	93	ice	35	12.4468	-14.6205	12.49	40.09	3.20977
crustacea	Miyakea.nepa	93	ice	36	11.8938	-14.9971	13.18	41.89	3.1783
crustacea	Miyakea.nepa	93	air	37	13.1773	-15.853	10.42	37.94	3.64107
crustacea	Miyakea.nepa	93	air	38	13.1525	-16.4229	8.79	35.84	4.07736
crustacea	Miyakea.nepa	93	air	39	12.8422	-15.9251	10.38	38.57	3.7158
crustacea	Miyakea.nepa	93	air	40	14.2871	-15.953	10.96	37.83	3.45164
crustacea	Miyakea.nepa	120	ice	33	12.0828	-15.4229	12.89	41.5	3.21955
crustacea	Miyakea.nepa	120	ice	34	11.6767	-15.2299	13.31	43.12	3.23967
crustacea	Miyakea.nepa	120	ice	35	12.545	-14.8442	12.28	40.09	3.26466
crustacea	Miyakea.nepa	120	ice	36	12.2501	-15.0505	12.97	41.8	3.22282
crustacea	Miyakea.nepa	120	air	37	13.2407	-16.5111	8.22	34.87	4.24209
crustacea	Miyakea.nepa	120	air	38	13.1212	-16.7906	7.46	33.99	4.5563
crustacea	Miyakea.nepa	120	air	39	12.7531	-15.8392	10.085	37.97	3.765
crustacea	Miyakea.nepa	120	air	40	14.2566	-15.6219	11.27	38.43	3.40994
crustacea	Portunus.sanguinoletus	3	ice	41	11.6669	-16.7546	NA	NA	NA
crustacea	Portunus.sanguinoletus	3	ice	42	12.112	-16.07	13.64	42.4	3.1085
crustacea	Portunus.sanguinoletus	3	ice	43	11.3132	-16.4744	12.94	40.4	3.1221
crustacea	Portunus.sanguinoletus	3	ice	44	11.6912	-16.4916	13.52	41.57	3.0747
crustacea	Portunus.sanguinoletus	3	air	45	11.6373	-16.6296	13.47	41.47	3.07869
crustacea	Portunus.sanguinoletus	3	air	46	12.4235	-16.0915	13.38	42.07	3.14425
crustacea	Portunus.sanguinoletus	3	air	47	11.6117	-15.9456	13.01	40.33	3.09992
crustacea	Portunus.sanguinoletus	3	air	48	12.5151	-16.3928	13.38	42.57	3.18161
crustacea	Portunus.sanguinoletus	28.5	ice	41	11.7194	-16.9213	13.24	42.09	3.179
crustacea	Portunus.sanguinoletus	28.5	ice	42	12.0173	-16.2187	13.81	42.74	3.09486
crustacea	Portunus.sanguinoletus	28.5	ice	43	11.2045	-16.3732	13.16	41.21	3.13146
crustacea	Portunus.sanguinoletus	28.5	ice	44	11.867	-16.4273	12.99	40.14	3.09007
crustacea	Portunus.sanguinoletus	28.5	air	45	12.5055	-16.2888	12.96	41.47	3.19985
crustacea	Portunus.sanguinoletus	28.5	air	46	13.2131	-15.8531	12.44	40.95	3.2918
crustacea	Portunus.sanguinoletus	28.5	air	47	12.594	-15.8844	12.5	40.34	3.2272
crustacea	Portunus.sanguinoletus	28.5	air	48	13.0093	-16.5217	12.89	42.47	3.2948
crustacea	Portunus.sanguinoletus	56.5	ice	41	11.5028	-17.0008	12.88	40.99	3.18245
crustacea	Portunus.sanguinoletus	56.5	ice	42	12.1031	-16.4232	13.72	43.13	3.14359
crustacea	Portunus.sanguinoletus	56.5	ice	43	11.2783	-16.3228	13.5	42.26	3.13037
crustacea	Portunus.sanguinoletus	56.5	ice	44	11.8608	-16.4596	13.42	42.6	3.17437
crustacea	Portunus.sanguinoletus	56.5	air	45	12.3022	-16.4644	12.62	40.87	3.23851
crustacea	Portunus.sanguinoletus	56.5	air	46	13.4229	-15.9706	12.99	42.55	3.2756
crustacea	Portunus.sanguinoletus	56.5	air	47	12.9646	-16.0069	12.73	42.09	3.30636
crustacea	Portunus.sanguinoletus	56.5	air	48	13.0974	-16.3543	12.64	41.87	3.3125
crustacea	Portunus.sanguinoletus	91	ice	41	11.6725	-16.9022	13.56	42.95	3.1674
crustacea	Portunus.sanguinoletus	91	ice	42	12.0013	-16.3632	12.7	39.91	3.14252
crustacea	Portunus.sanguinoletus	91	ice	43	11.2396	-16.455	13.48	41.8	3.10089
crustacea	Portunus.sanguinoletus	91	ice	44	11.9	-16.6135	13.24	42.1	3.17976
crustacea	Portunus.sanguinoletus	91	air	45	12.4706	-16.4377	12.97	42.56	3.28142
crustacea	Portunus.sanguinoletus	91	air	46	13.4049	-16.0353	13.07	42.43	3.24637
crustacea	Portunus.sanguinoletus	91	air	47	12.779	-15.9355	12.51	40.93	3.27178
crustacea	Portunus.sanguinoletus	91	air	48	13.0283	-16.4599	12.57	41.96	3.33811
crustacea	Portunus.sanguinoletus	120	ice	41	11.6082	-16.9736	13.46	42.75	3.17608
crustacea	Portunus.sanguinoletus	120	ice	42	12.0306	-16.368	13.61	42.12	3.09478
crustacea	Portunus.sanguinoletus	120	ice	43	11.2716	-16.5394	13.7	42.66	3.11387
crustacea	Portunus.sanguinoletus	120	ice	44	11.8967	-16.4493	13.74	42.7	3.10771
crustacea	Portunus.sanguinoletus	120	air	45	12.436	-16.3048	12.35	40.3	3.26316
crustacea	Portunus.sanguinoletus	120	air	46	13.398	-16.0327	12.86	43.24	3.36236
crustacea	Portunus.sanguinoletus	120	air	47	12.628	-16.0806	12.54	40.63	3.24003
crustacea	Portunus.sanguinoletus	120	air	48	12.7871	-16.4827	12.915	42.69	3.30546
mollusca	Babylonia.areolata	1	ice	17	13.3855	-16.9995	12.65	42.86	3.38814
mollusca	Babylonia.areolata	1	ice	18	12.8446	-16.9189	12.94	42.52	3.28594
mollusca	Babylonia.areolata	1	ice	19	13.0175	-18.0944	11.6	42.94	3.70172
mollusca	Babylonia.areolata	1	ice	20	13.6147	-16.6698	12.99	42.27	3.25404
mollusca	Babylonia.areolata	1	air	21	12.5639	-17.5399	11.46	41.14	3.58988
mollusca	Babylonia.areolata	1	air	22	14.0341	-16.5433	12.65	40.67	3.21502
mollusca	Babylonia.areolata	1	air	23	13.174	-16.7993	13.3	43.97	3.30602
mollusca	Babylonia.areolata	1	air	24	13.1674	-16.9389	12.62	41.64	3.29952
mollusca	Babylonia.areolata	31	ice	17	13.3903	-16.4205	13.27	42.57	3.20799
mollusca	Babylonia.areolata	31	ice	18	12.6154	-16.9376	13.28	43.25	3.25678
mollusca	Babylonia.areolata	31	ice	19	13.515	-16.4149	13.85	44.01	3.17762
mollusca	Babylonia.areolata	31	ice	20	12.8866	-16.046	14.19	44.05	3.1043
mollusca	Babylonia.areolata	31	air	21	13.5389	-16.9771	12.78	43.82	3.42879
mollusca	Babylonia.areolata	31	air	22	13.8724	-16.7515	13.15	43.23	3.28745
mollusca	Babylonia.areolata	31	air	23	13.304	-16.5888	13.98	44.65	3.19385
mollusca	Babylonia.areolata	31	air	24	13.2475	-16.1288	12.33	39.29	3.18654
mollusca	Babylonia.areolata	60	ice	17	13.4763	-16.4481	13.53	44.67	3.30155
mollusca	Babylonia.areolata	60	ice	18	13.3875	-17.4507	13.21	43.96	3.32778
mollusca	Babylonia.areolata	60	ice	19	12.9719	-16.4023	13.43	42.77	3.18466
mollusca	Babylonia.areolata	60	ice	20	13.8644	-16.661	14.27	45.04	3.15627
mollusca	Babylonia.areolata	60	air	21	13.3522	-16.996	13.46	43.92	3.263
mollusca	Babylonia.areolata	60	air	22	14.0201	-16.2128	13.56	42.15	3.10841
mollusca	Babylonia.areolata	60	air	23	13.012	-16.4749	13.74	44.29	3.22344
mollusca	Babylonia.areolata	60	air	24	13.4452	-16.2062	13.15	40.81	3.10342
mollusca	Babylonia.areolata	94.5	ice	17	12.992	-16.5016	13.11	43.38	3.30892
mollusca	Babylonia.areolata	94.5	ice	18	13.9783	-16.4746	13.83	42.89	3.10123
mollusca	Babylonia.areolata	94.5	ice	19	13.9954	-16.4007	13.67	44.66	3.26701
mollusca	Babylonia.areolata	94.5	ice	20	13.4838	-16.5895	13.53	42.97	3.17591
mollusca	Babylonia.areolata	94.5	air	21	12.974	-16.8226	13.48	43.32	3.21365
mollusca	Babylonia.areolata	94.5	air	22	14.1108	-16.2268	13.61	43.15	3.17046
mollusca	Babylonia.areolata	94.5	air	23	12.907	-17.2271	12.84	43.5	3.38785
mollusca	Babylonia.areolata	94.5	air	24	13.0246	-16.7679	12.71	42.08	3.31078
mollusca	Babylonia.areolata	120	ice	17	13.2666	-16.6962	12.25	43.51	3.55184
mollusca	Babylonia.areolata	120	ice	18	13.7193	-16.2685	14.17	43.12	3.04305
mollusca	Babylonia.areolata	120	ice	19	12.6143	-17.0121	13.32	46.35	3.47973
mollusca	Babylonia.areolata	120	ice	20	12.9117	-16.6423	14.09	44.34	3.14691
mollusca	Babylonia.areolata	120	air	21	13.0566	-17.0781	11.82	40.66	3.43993
mollusca	Babylonia.areolata	120	air	22	13.369	-16.2778	12.45	42.45	3.40964
mollusca	Babylonia.areolata	120	air	23	12.9624	-16.9138	12.63	41.55	3.28979
mollusca	Babylonia.areolata	120	air	24	13.0213	-16.6883	13.01	41.94	3.22367
mollusca	Paphia.amabilis	1	ice	25	10.2006	-19.0555	11.95	42.93	3.59247
mollusca	Paphia.amabilis	1	ice	26	10.4141	-18.7016	12.31	42.25	3.43217
mollusca	Paphia.amabilis	1	ice	27	10.2898	-18.9123	11.43	42.6	3.72703
mollusca	Paphia.amabilis	1	ice	28	11.2291	-18.8787	12.16	42.41	3.48766
mollusca	Paphia.amabilis	1	air	29	11.2589	-18.8154	10.82	40.7	3.76155
mollusca	Paphia.amabilis	1	air	30	10.7611	-19.2768	11.24	41.89	3.72687
mollusca	Paphia.amabilis	1	air	31	10.8589	-18.9363	13.17	43.06	3.26955
mollusca	Paphia.amabilis	1	air	32	11.2127	-18.2769	12.14	42.14	3.47117
mollusca	Paphia.amabilis	31	ice	25	10.1285	-18.9387	11.57	44.31	3.82973
mollusca	Paphia.amabilis	31	ice	26	10.932	-19.0447	10.26	42.41	4.13353
mollusca	Paphia.amabilis	31	ice	27	10.8571	-19.301	10.47	44.46	4.24642
mollusca	Paphia.amabilis	31	ice	28	11.0864	-19.3366	10.53	44.23	4.20038
mollusca	Paphia.amabilis	31	air	29	11.2394	-18.873	10.86	42.61	3.92357
mollusca	Paphia.amabilis	31	air	30	10.8362	-19.434	10.4	40.81	3.92404
mollusca	Paphia.amabilis	31	air	31	10.1036	-18.6611	12.79	41.2	3.22127
mollusca	Paphia.amabilis	31	air	32	10.7733	-18.0119	11.25	40.88	3.63378
mollusca	Paphia.amabilis	60	ice	25	10.5821	-19.2142	11.08	42.84	3.86643
mollusca	Paphia.amabilis	60	ice	26	10.8968	-19.1737	9.16	41.61	4.54258
mollusca	Paphia.amabilis	60	ice	27	10.816	-19.39	10.01	43.02	4.2977
mollusca	Paphia.amabilis	60	ice	28	11.1475	-19.4472	10.68	43.65	4.08708
mollusca	Paphia.amabilis	60	air	29	11.014	-19.0728	9.02	41.2	4.56763
mollusca	Paphia.amabilis	60	air	30	10.2227	-19.2979	10.16	41	4.03543
mollusca	Paphia.amabilis	60	air	31	10.683	-19.0678	12.63	42.73	3.38321
mollusca	Paphia.amabilis	60	air	32	11.024	-18.6918	9.17	42.8	4.66739
mollusca	Paphia.amabilis	94.5	ice	25	10.5802	-19.3153	9.64	41.72	4.3278
mollusca	Paphia.amabilis	94.5	ice	26	10.8489	-19.2723	9.01	40.89	4.53829
mollusca	Paphia.amabilis	94.5	ice	27	10.3924	-19.1457	10.33	41.24	3.99226
mollusca	Paphia.amabilis	94.5	ice	28	10.7328	-19.3346	10.25	44.7	4.36098
mollusca	Paphia.amabilis	94.5	air	29	11.1683	-19.006	9.88	42.44	4.29555
mollusca	Paphia.amabilis	94.5	air	30	10.6698	-19.5872	10.79	42.46	3.93513
mollusca	Paphia.amabilis	94.5	air	31	10.7223	-19.113	11.89	42.05	3.53659
mollusca	Paphia.amabilis	94.5	air	32	11.3813	-18.615	12.5	43.31	3.4648
mollusca	Paphia.amabilis	120	ice	25	10.7463	-19.1381	11.69	44.21	3.78186
mollusca	Paphia.amabilis	120	ice	26	10.8856	-19.3772	10.08	42.88	4.25397
mollusca	Paphia.amabilis	120	ice	27	10.8049	-19.5184	10.22	44.76	4.37965
mollusca	Paphia.amabilis	120	ice	28	11.3334	-19.1151	11.89	42.71	3.59209
mollusca	Paphia.amabilis	120	air	29	10.7278	-18.9845	11.12	42.64	3.83453
mollusca	Paphia.amabilis	120	air	30	10.7601	-19.3657	12.08	40.36	3.34106
mollusca	Paphia.amabilis	120	air	31	10.6446	-19.3401	11.14	41.5	3.72531
mollusca	Paphia.amabilis	120	air	32	11.121	-18.5218	12.5	43.59	3.4872

## Sheet: Exp 2
species	air.ice	time.after.death	percent.lipid	dN	dC	pcN	pcC	C.to.N	change.d13C	dC.LE	unique.id
Acanthopagrus.latus	Air	0	17.9154	9.159	-22.2674	11.8025	52.4802	4.44654	1.9237	-20.3437	1
Acanthopagrus.latus	Ice	0	10.9899	8.844	-21.6559	12.9838	48.5286	3.73764	1.1881	-20.4678	2
Epinephelus.lanceolatus.hybrid	Air	0	8.37941	11.827	-19.6329	13.2562	47.3238	3.56995	1.3288	-18.3041	3		dC.LE is dC after lipid extractiion
Epinephelus.lanceolatus.hybrid	Ice	0	3.96468	11.616	-18.9018	14.0768	46.6665	3.31513	0.7765	-18.1253	4		change.d13C is difference between dC and dC.LE
Valamugil	Air	0	15.3175	8.827	-27.8941	11.7486	51.6258	4.39419	1.576	-26.3181	5		unique.id is different from Exp 1 where a whole set of different individuals & species were used
Valamugil	Ice	0	11.6706	9.865	-27.789	12.8972	50.1555	3.88886	1.1327	-26.6563	6
Pampus.argenteus	Air	0	29.2	9.385	-23.0189	9.94545	56.1824	5.64906	3.7795	-19.2394	7
Pampus.argenteus	Ice	0	19.2387	9.455	-22.6994	10.7675	54.3147	5.04434	3.1417	-19.5577	8
Scatophagus.argus	Air	0	20.72	8.435	-24.1263	11.0954	54.4839	4.91048	2.6065	-21.5198	9
Scatophagus.argus	Ice	0	21.9528	9.873	-22.2234	10.7793	50.5213	4.68688	2.6642	-19.5592	10
Siganus.canaliculatus	Air	0	8.20873	7.603	-21.0935	12.9392	47.5181	3.67241	1.2778	-19.8157	11
Siganus.canaliculatus	Ice	0	12.3047	8.137	-21.394	12.3325	49.0719	3.97906	1.786	-19.608	12
Acanthopagrus.latus	Air	60	19.5715	9.938	-22.2043	10.9622	48.4411	4.4189	2.0999	-20.1044	1
Acanthopagrus.latus	Ice	60	10.2779	8.797	-21.5879	13.2	49.54	3.75303	1.0795	-20.5084	2
Epinephelus.lanceolatus.hybrid	Air	60	6.5046	11.866	-19.2958	13.82	47.99	3.4725	0.9552	-18.3406	3
Epinephelus.lanceolatus.hybrid	Ice	60	3.26797	11.609	-18.7722	14.8414	47.1956	3.18	0.6936	-18.0786	4
Valamugil	Air	60	15.0702	9.091	-28.238	11.28	52.98	4.69681	1.8664	-26.3716	5
Valamugil	Ice	60	13.7563	9.857	-27.9464	12.2	49.64	4.06885	1.152	-26.7944	6
Pampus.argenteus	Air	60	23.832	10.001	-22.3303	10.7983	50.8739	4.7113	2.986	-19.3443	7
Pampus.argenteus	Ice	60	27.4105	9.645	-22.8035	10.64	55.09	5.17763	3.1847	-19.6188	8
Scatophagus.argus	Air	60	27.689	8.609	-24.2399	10.705	53.6687	5.01344	2.5747	-21.6652	9
Scatophagus.argus	Ice	60	18.3466	9.929	-21.5177	10.9767	46.0978	4.19959	1.9882	-19.5295	10
Siganus.canaliculatus	Air	60	12.0628	8.16	-21.4017	11.442	47.4279	4.14507	1.4638	-19.9379	11
Siganus.canaliculatus	Ice	60	5.07145	8.039	-20.2292	14.1088	46.8729	3.32224	0.6538	-19.5754	12
Acanthopagrus.latus	Air	120	13.6301	10.345	-21.8151	10.8633	46.6068	4.29029	1.4714	-20.3437	1
Acanthopagrus.latus	Ice	120	5.59937	8.768	-21.431	14.2194	48.3456	3.39997	0.7905	-20.6405	2
Epinephelus.lanceolatus.hybrid	Air	120	11.4567	12.157	-20.1125	12.6	48.2313	3.82788	1.7618	-18.3507	3
Epinephelus.lanceolatus.hybrid	Ice	120	5.32349	11.603	-19.038	14.8805	48.8604	3.28351	0.8488	-18.1892	4
Valamugil	Air	120	12.3524	10.342	-27.9661	10.47	46.06	4.39924	1.2451	-26.721	5
Valamugil	Ice	120	10.7017	9.94	-27.8337	12.46	49.69	3.98796	1.0835	-26.7502	6
Pampus.argenteus	Air	120	26.5539	10.505	-22.7308	9.49	52.47	5.52898	3.4352	-19.2956	7
Pampus.argenteus	Ice	120	15.2656	9.545	-21.7371	12.3559	50.9835	4.12625	2.2876	-19.4495	8
Scatophagus.argus	Air	120	28.0264	9.278	-24.7526	9.33493	52.5834	5.63298	3.102	-21.6506	9
Scatophagus.argus	Ice	120	12.8134	9.972	-21.2508	12.9244	50.6258	3.91707	1.7099	-19.5409	10
Siganus.canaliculatus	Air	120	12.409	8.657	-21.4439	11.0451	45.5533	4.1243	1.6407	-19.8032	11
Siganus.canaliculatus	Ice	120	7.06071	8.142	-20.4095	13.7734	47.505	3.44905	0.8068	-19.6027	12
